# Supplementary material for: Medication Logistics in Professional Homecare Organisations: An Assessment of the Practical Implementation of Regulations and Recommendations
Source: Nurs Rep. 2025 Sep 10;15(9):332. doi: 10.3390/nursrep15090332 (PMC12472274; doi:10.3390/nursrep15090332)
Supplement: Supplementary file 1 [file nursrep-15-00332-s001.zip]

Archive with 3 entries (3 files):
- nursrep-3807640-Supplementary S1.pdf
- nursrep-3807640-Supplementary S2.pdf
- nursrep-3807640-Supplementary S3.pdf
